# Supplementary material for: Genetic structuring of the coastal herb Arthropodium cirratum (Asparagaceae) is shaped by low gene flow, hybridization and prehistoric translocation
Source: PLoS One. 2018 Oct 17;13(10):e0204943. doi: 10.1371/journal.pone.0204943 (PMC6192600; doi:10.1371/journal.pone.0204943)
Supplement: S1 Table — (XLSX) [file pone.0204943.s002.xlsx]

## Sheet: Sheet1
Sample	Species	Population	Representative voucher	ArtCir7		ArtCir13		ArtCir59		ArtCir22		ArtCir32		ArtCir9		ArtCir23		ArtCir48		ArtCir43		ArtCir26
1065	A. bifurcatum	In cultivation, ex. Hen Island	WELT SP103440	212	208	268	268	290	290	405	386	375	375	267	267	355	344	313	313	403	403	390	388
1074	A. bifurcatum	In cultivation, ex. Poor Knights Islands	WELT SP103512	208	208	268	268	290	290	405	405	375	375	267	267	344	344	313	313	403	403	388	388
1075	A. bifurcatum	In cultivation, ex. Surville Cliffs	WELT SP103511	208	208	268	268	290	290	405	389	375	375	267	256	344	344	313	313	394	388	401	401
1078	A. bifurcatum	In cultivation, ex. Poor Knights Islands	WELT SP103513	208	208	268	268	290	290	405	405	375	375	267	267	344	344	313	313	403	403	388	388
1372	A. bifurcatum	Great Island, Three Kings Island	WELT SP103534	200	200	268	268	290	290	405	402	379	379	267	267	344	344	313	313	403	403	388	380
2294	A. bifurcatum	Surville Cliffs	WELT SP103511	208	208	268	268	290	290	405	405	375	375	267	267	344	344	313	313	403	403	388	388
2576	A. cirratum	Hicks Bay	AK 311414	212	212	272	272	290	290	386	386	385	385	255	255	357	345	305	305	409	409	393	393
2577	A. cirratum	Hicks Bay	AK 311414	212	212	272	268	290	290	386	386	385	385	255	255	357	357	305	305	409	409	393	393
2578	A. cirratum	Hicks Bay	AK 311414	212	212	268	268	290	290	386	386	385	369	255	255	345	345	305	305	409	409	393	393
2579	A. cirratum	Hicks Bay	AK 311414	212	212	272	272	290	290	386	386	385	385	255	255	345	345	305	305	409	409	393	393
2580	A. cirratum	Hicks Bay	AK 311414	212	212	272	272	290	290	386	386	385	385	255	255	345	345	305	305	409	409	393	393
2581	A. cirratum	Hicks Bay	AK 311414	212	212	272	272	290	290	386	386	385	385	255	255	357	357	305	305	409	409	393	393
2582	A. cirratum	Hicks Bay	AK 311414	212	212	272	268	290	290	386	386	385	385	255	255	345	345	305	305	409	409	393	393
2583	A. cirratum	Hicks Bay	AK 311414	212	212	272	268	290	290	386	386	385	385	255	255	357	345	305	305	409	409	393	393
2584	A. cirratum	Hicks Bay	AK 311414	212	212	268	268	290	290	386	386	385	385	255	255	345	345	305	305	409	409	393	393
2585	A. cirratum	Hicks Bay	AK 311414	212	212	272	268	290	290	386	386	385	385	255	255	345	345	305	305	409	409	393	393
2586	A. cirratum	Hicks Bay	AK 311414	212	212	268	268	290	290	386	386	385	385	255	255	345	345	305	305	409	409	393	393
2587	A. cirratum	Hicks Bay	AK 311414	212	212	272	272	290	290	386	386	385	385	255	255	345	345	305	305	409	409	393	393
2588	A. cirratum	Hicks Bay	AK 311414	212	212	272	272	290	290	386	386	385	385	255	255	345	345	305	305	409	409	393	393
2589	A. cirratum	Hicks Bay	AK 311414	212	212	272	272	290	290	386	386	385	385	255	255	345	345	305	305	409	409	397	397
2590	A. cirratum	Hicks Bay	AK 311414	212	212	272	272	290	290	386	386	385	385	255	255	345	345	305	305	409	409	393	393
2591	A. cirratum	Hicks Bay	AK 311414	212	212	272	272	290	290	386	386	385	385	255	255	345	345	305	305	409	409	397	397
2592	A. cirratum	Hicks Bay	AK 311414	212	212	272	272	290	290	386	386	385	385	255	255	345	345	305	305	409	409	393	393
2593	A. cirratum	Hicks Bay	AK 311414	212	212	272	268	290	290	386	386	385	385	255	255	345	345	305	305	409	409	393	393
2610	A. cirratum	Hicks Bay	AK 311414	212	212	268	268	290	290	386	386	385	385	255	255	345	345	305	305	409	409	393	393
2611	A. cirratum	Hicks Bay	AK 311414	212	212	272	272	290	290	386	386	385	385	255	255	345	345	305	305	409	409	393	393
1829	A. cirratum	Hicks Bay	AK 311414	212	212	272	268	290	290	386	386	385	369	255	255	357	345	305	305	409	409	393	393
2722	A. cirratum	Maunganui Bluff	AK 308948	200	200	260	260	305	290	382	382	367	367	255	255	360	360	313	313	408	408	399	399
2723	A. cirratum	Maunganui Bluff	AK 308948	200	200	260	260	290	290	382	382	367	367	255	255	360	360	313	313	408	408	399	399
2724	A. cirratum	Maunganui Bluff	AK 308948	200	200	260	260	290	290	382	382	367	367	255	255	360	360	313	313	408	408	399	399
2725	A. cirratum	Maunganui Bluff	AK 308948	200	200	260	260	290	290	382	382	367	367	255	255	360	360	313	313	408	408	399	399
2726	A. cirratum	Maunganui Bluff	AK 308948	200	200	260	260	290	290	382	382	367	367	255	255	360	360	313	313	408	408	399	399
2727	A. cirratum	Maunganui Bluff	AK 308948	200	200	260	260	290	290	382	382	367	367	255	255	360	360	313	313	408	408	399	399
2728	A. cirratum	Maunganui Bluff	AK 308948	200	200	260	260	290	290	382	382	367	367	255	255	360	360	313	313	408	408	399	399
2729	A. cirratum	Maunganui Bluff	AK 308948	200	200	260	260	290	290	382	382	367	367	255	255	360	360	313	313	408	408	399	399
2730	A. cirratum	Maunganui Bluff	AK 308948	200	200	260	260	290	290	382	382	367	367	255	255	360	360	313	313	408	408	399	399
2731	A. cirratum	Maunganui Bluff	AK 308948	200	200	260	260	290	290	382	382	367	367	255	255	360	360	313	313	408	408	399	399
2732	A. cirratum	Maunganui Bluff	AK 308948	200	200	260	260	290	290	382	382	367	367	255	255	360	360	313	313	408	408	399	399
2733	A. cirratum	Maunganui Bluff	AK 308948	200	200	260	260	290	290	382	382	367	367	255	255	360	360	313	313	408	408	399	399
2734	A. cirratum	Maunganui Bluff	AK 308948	200	200	260	260	290	290	382	382	367	367	255	255	360	360	313	313	408	408	399	399
2735	A. cirratum	Maunganui Bluff	AK 308948	200	200	260	260	290	290	382	382	367	367	255	255	360	360	313	313	408	408	399	399
2736	A. cirratum	Maunganui Bluff	AK 308948	200	200	260	260	290	290	382	382	367	367	255	255	360	360	313	313	408	408	399	399
2737	A. cirratum	Maunganui Bluff	AK 308948	200	200	260	260	290	290	382	382	367	367	255	255	360	360	313	313	408	408	399	399
2738	A. cirratum	Maunganui Bluff	AK 308948	200	200	260	260	290	290	382	382	367	367	255	255	360	360	313	313	408	408	399	399
2739	A. cirratum	Maunganui Bluff	AK 308948	200	200	260	260	290	290	382	382	367	367	255	255	360	360	313	313	408	408	399	399
2740	A. cirratum	Maunganui Bluff	AK 308948	200	200	260	260	290	290	382	382	367	367	255	255	360	360	313	313	408	408	399	399
2741	A. cirratum	Maunganui Bluff	AK 308948	200	200	260	260	290	290	382	382	367	367	255	255	360	360	313	313	408	408	399	399
2742	A. cirratum	Maunganui Bluff	AK 308948	200	200	260	260	290	290	382	382	367	367	255	255	360	360	313	313	408	408	399	399
1728	A. cirratum	Maunganui Bluff	AK 308948	200	200	260	260	290	290	382	382	367	367	255	255	360	360	313	313	408	408	399	399
2747	A. cirratum	Matapouri Bay	WELT SP103515	213	213	268	268	297	290	386	386	367	367	255	255	348	348	313	313	408	408	383	383
2748	A. cirratum	Matapouri Bay	WELT SP103515	213	213	268	268	290	290	386	386	367	367	255	255	348	348	313	313	408	408	383	383
2749	A. cirratum	Matapouri Bay	WELT SP103515	213	213	268	268	290	290	386	386	367	367	255	255	348	348	313	313	408	408	383	383
2750	A. cirratum	Matapouri Bay	WELT SP103515	213	213	268	268	297	290	386	386	367	367	255	255	348	348	313	313	408	408	383	383
2751	A. cirratum	Matapouri Bay	WELT SP103515	213	213	268	268	290	290	386	386	367	367	255	255	348	348	313	313	408	408	383	383
2752	A. cirratum	Matapouri Bay	WELT SP103515	213	213	268	268	290	290	386	386	367	367	255	255	348	348	313	313	408	408	383	383
2753	A. cirratum	Matapouri Bay	WELT SP103515	213	213	268	268	290	290	386	386	367	367	255	255	348	348	313	313	408	408	383	383
2754	A. cirratum	Matapouri Bay	WELT SP103515	213	213	268	268	297	290	386	386	367	367	255	255	348	348	313	313	408	408	383	383
2755	A. cirratum	Matapouri Bay	WELT SP103515	213	213	268	268	290	290	386	386	367	367	255	255	348	348	313	313	408	408	383	383
2756	A. cirratum	Matapouri Bay	WELT SP103515	213	213	268	268	290	290	382	382	367	367	255	255	348	348	313	313	408	408	383	383
2757	A. cirratum	Matapouri Bay	WELT SP103515	213	213	268	268	290	290	382	382	367	367	255	255	348	348	313	313	408	408	383	383
2758	A. cirratum	Matapouri Bay	WELT SP103515	213	213	268	268	290	290	382	382	367	367	255	255	348	348	313	313	408	408	383	383
2759	A. cirratum	Matapouri Bay	WELT SP103515	212	212	268	268	290	290	382	382	367	367	255	255	360	360	313	311	408	408	387	383
2760	A. cirratum	Matapouri Bay	WELT SP103515	213	212	268	268	290	290	382	382	367	367	255	255	348	348	313	311	408	408	387	387
2761	A. cirratum	Matapouri Bay	WELT SP103515	215	213	268	268	290	290	382	382	367	367	255	255	360	348	313	313	408	408	383	383
2762	A. cirratum	Matapouri Bay	WELT SP103515	213	213	268	268	290	290	382	382	367	367	255	255	360	360	313	313	408	408	383	383
2763	A. cirratum	Matapouri Bay	WELT SP103515	213	213	268	268	290	290	382	382	367	367	255	255	360	360	313	313	408	408	383	383
2764	A. cirratum	Matapouri Bay	WELT SP103515	212	212	268	268	290	290	382	382	367	367	255	255	348	348	313	313	408	408	383	383
2765	A. cirratum	Matapouri Bay	WELT SP103515	213	213	268	268	290	290	382	382	367	367	255	255	348	348	313	313	408	408	387	383
2766	A. cirratum	Matapouri Bay	WELT SP103515	213	213	268	268	290	290	382	382	367	367	255	255	360	348	313	313	408	408	383	383
1244	A. cirratum	Matapouri Bay	WELT SP103515	213	213	268	268	290	290	382	382	367	367	255	255	360	348	313	313	408	408	383	383
1245	A. cirratum	Matapouri Bay	WELT SP103515	213	212	268	268	290	290	382	382	367	367	255	255	348	348	313	313	408	408	387	383
1055	A. cirratum	Te Henga	WELT SP103519	213	213	268	268	290	290	389	389	372	372	255	255	364	364	312	312	398	398	403	403
1056	A. cirratum	Te Henga	WELT SP103519	213	213	268	268	303	290	389	389	372	372	255	255	364	364	312	312	398	398	403	403
1057	A. cirratum	Te Henga	WELT SP103521	213	213	268	260	303	290	389	389	372	372	255	255	364	364	312	312	398	398	403	403
1058	A. cirratum	Te Henga	WELT SP103521	213	213	268	260	303	290	389	389	372	372	255	255	364	364	312	312	398	398	403	403
1061	A. cirratum	Tauwhare Pa	WELT SP103522	200	200	272	272	290	290	386	386	386	386	255	255	357	357	305	305	406	406	397	397
1062	A. cirratum	Tauwhare Pa	WELT SP103522	200	200	272	272	290	290	386	386	367	367	255	255	357	357	305	305	406	406	397	383
1063	A. cirratum	Tauwhare Pa	WELT SP103522	200	200	272	272	290	290	386	386	386	386	255	255	357	357	305	305	406	406	397	397
1101	A. cirratum	Ocean Bay	WELT SP103442	212	212	268	268	290	290	386	386	385	385	255	255	345	345	305	305	409	409	393	393
1102	A. cirratum	Ocean Bay	WELT SP103442	212	212	268	268	290	290	386	386	385	385	255	255	345	345	305	305	409	409	393	393
1103	A. cirratum	Ocean Bay	WELT SP103442	212	212	268	268	290	290	386	386	385	385	255	255	345	345	305	305	409	409	393	393
1104	A. cirratum	Ocean Bay	WELT SP103442	212	212	268	268	290	290	386	386	385	385	255	255	345	345	305	305	409	409	393	393
1105	A. cirratum	Ocean Bay	WELT SP103442	212	212	268	268	290	290	386	386	385	385	255	255	345	345	305	305	409	409	393	393
1106	A. cirratum	Ocean Bay	WELT SP103442	212	212	268	268	290	290	386	386	385	385	255	255	345	345	305	305	409	409	393	393
1116	A. cirratum	Abel Tasman	WELT SP103524	212	212	268	268	290	290	386	386	385	385	255	255	345	345	305	305	409	409	393	393
1117	A. cirratum	Abel Tasman	WELT SP103524	212	212	268	268	290	290	386	386	385	385	255	255	345	345	305	305	409	409	393	393
1118	A. cirratum	Abel Tasman	WELT SP103524	212	212	268	268	290	290	386	386	385	385	255	255	345	345	305	305	409	409	393	393
1128	A. cirratum	Abel Tasman	WELT SP103523	212	212	268	268	290	290	386	386	385	385	255	255	345	345	305	305	409	409	393	393
1129	A. cirratum	Abel Tasman	WELT SP103523	212	212	268	268	290	290	386	386	385	385	255	255	345	345	305	305	409	409	393	393
1132	A. cirratum	Abel Tasman	WELT SP103523	212	212	268	268	290	290	386	386	385	385	255	255	345	345	305	305	409	409	393	393
1133	A. cirratum	Abel Tasman	WELT SP103523	212	212	268	268	290	290	386	386	385	385	255	255	345	345	305	305	409	409	393	393
1208	A. cirratum	Whangaruru	WELT SP103532	213	200	268	268	290	290	386	382	367	367	255	255	360	348	313	313	408	408	391	383
1214	A. cirratum	Mahinepua	WELT SP103533	213	208	268	268	297	290	386	386	367	367	267	267	360	360	313	313	403	403	383	383
1215	A. cirratum	Mahinepua	WELT SP103533	213	213	268	268	297	290	386	386	367	367	255	255	360	360	313	313	403	403	383	383
1216	A. cirratum	Tauranga Bay	WELT SP103525	213	213	268	268	290	290	386	382	367	367	255	255	360	360	313	311	408	408	386	386
1217	A. cirratum	Tauranga Bay	WELT SP103525	212	212	268	268	290	290	386	382	367	367	255	255	360	360	313	311	408	408	386	386
1228	A. cirratum	Ranfurly Bay	WELT SP103383	213	208	256	256	290	290	389	382	370	367	258	255	360	355	313	313	408	408	415	383
1229	A. cirratum	Ranfurly Bay	WELT SP103383	208	200	256	256	290	290	382	382	367	367	267	258	360	355	313	313	408	408	399	391
1230	A. cirratum	Ranfurly Bay	WELT SP103383	213	208	256	256	290	290	382	382	370	367	267	267	355	355	313	313	408	408	399	391
1231	A. cirratum	Ranfurly Bay	WELT SP103383	208	208	268	268	290	290	382	382	375	372	267	267	344	344	313	313	403	403	395	395
1232	A. cirratum	Ranfurly Bay	WELT SP103383	208	208	268	268	290	290	405	382	375	372	267	267	344	344	313	313	403	403	395	395
1233	A. cirratum	Ranfurly Bay	WELT SP103383	196	196	268	260	290	290	382	382	370	369	267	258	355	342	314	313	408	403	397	395
1234	A. cirratum	Ranfurly Bay	WELT SP103383	208	196	268	268	290	290	382	382	375	367	255	255	355	346	314	313	403	403	395	382
1235	A. cirratum	Ranfurly Bay	WELT SP103383	208	208	256	256	297	290	382	382	375	370	258	255	360	355	314	314	403	403	399	391
5277	A. cirratum	Ranfurly Bay	WELT SP103383	213	208	256	256	290	290	389	382	370	367	258	255	360	355	313	313	408	408	383	383
1304	A. cirratum	Bream Head	WELT SP103530	212	204	268	268	290	290	386	386	367	367	267	255	355	355	301	301	394	391	401	401
1305	A. cirratum	Bream Head	WELT SP103530	204	204	268	268	290	290	386	386	375	375	267	267	355	355	313	313	394	391	401	401
1306	A. cirratum	Bream Head	WELT SP103530	212	212	268	268	290	290	386	386	375	375	267	255	355	355	313	311	394	391	401	383
1329	A. cirratum	Whangape	WELT SP103517	200	200	260	260	297	290	389	389	367	367	258	255	360	360	313	313	408	408	401	399
1330	A. cirratum	Whangape	WELT SP103517	200	200	260	260	297	290	389	389	367	367	255	255	360	360	313	313	408	408	401	401
1331	A. cirratum	Whangape	WELT SP103517	200	200	260	260	297	290	389	389	367	367	255	255	360	360	313	313	408	408	409	409
1332	A. cirratum	Whangape	WELT SP103517	200	200	260	260	297	290	389	389	367	367	258	255	360	360	313	313	408	408	383	383
1340	A. cirratum	Ahipara	WELT SP103538	200	196	260	260	297	290	389	389	367	367	258	255	360	360	313	313	408	408	403	397
1341	A. cirratum	Ahipara	WELT SP103538	200	200	260	260	290	290	391	389	367	367	258	258	360	360	313	313	408	408	403	397
1342	A. cirratum	Ahipara	WELT SP103538	208	200	260	260	290	290	389	389	367	367	258	258	360	360	313	313	408	408	397	397
1343	A. cirratum	Ahipara	WELT SP103538	200	200	260	260	297	290	389	389	367	367	258	258	360	360	313	313	408	408	403	403
1357	A. cirratum	Whatawhiwhi	WELT SP103529	213	200	268	268	293	290	382	382	373	367	258	255	357	355	314	314	403	403	403	399
1358	A. cirratum	Whatawhiwhi	WELT SP103529	213	200	268	268	290	290	389	382	373	367	258	255	357	355	314	314	403	403	403	403
2108	A. cirratum	Whatawhiwhi	WELT SP103529	200	200	268	268	290	290	389	389	376	373	258	258	355	355	314	314	403	403	413	413
1376	A. cirratum	Maioro	-	212	212	268	268	303	290	389	389	371	371	255	255	364	354	312	312	398	398	403	403
1265	A. cirratum	Maioro	-	212	211	268	268	290	290	389	389	372	372	255	255	364	354	312	312	398	398	403	403
1397	A. cirratum	Miramar	WELT SP103535	212	212	268	268	290	290	386	386	385	385	255	255	345	345	305	305	409	409	393	393
1398	A. cirratum	Miramar	WELT SP103535	212	212	268	268	290	290	386	386	385	385	255	255	345	345	305	305	409	409	393	393
1705	A. cirratum	Sandy Bay	WELT SP103526	212	212	268	268	297	290	389	389	379	379	258	258	354	354	313	313	394	394	385	385
1706	A. cirratum	Sandy Bay	WELT SP103526	212	212	268	268	290	290	389	389	379	379	258	258	354	354	313	313	394	394	385	385
1726	A. cirratum	Shelly Bay	AK 308963	200	200	260	260	290	290	382	382	367	367	255	255	360	360	313	313	408	408	399	399
1727	A. cirratum	Waihoka	AK 310003	212	200	272	272	290	290	386	386	369	367	255	255	357	357	313	305	408	403	397	391
1729	A. cirratum	Whangamata	AK 308785	212	212	268	260	290	290	405	405	379	367	255	255	355	355	313	301	403	403	397	388
1730	A. cirratum	Waitamata	AK 308834	212	212	268	268	290	290	386	386	368	368	267	255	357	357	313	305	394	391	407	407
1731	A. cirratum	Waihi	AK 310541	212	212	260	260	290	290	386	386	370	370	258	258	355	352	313	313	394	391	411	407
1739	A. cirratum	Nihotipu	-	212	212	260	260	303	290	389	389	373	373	255	255	364	364	312	312	398	398	403	403
1742	A. cirratum	Nihotipu	-	212	200	272	260	290	290	386	386	369	369	255	255	357	357	305	305	406	403	397	393
1827	A. cirratum	Onepoto	AK 311426	212	212	268	268	290	290	386	386	385	385	255	255	345	345	305	305	409	409	397	393
1828	A. cirratum	Otiki	AK 311425	212	212	268	268	290	290	386	386	385	385	255	255	345	345	305	305	409	409	393	393
1831	A. cirratum	Tohora Pirau	AK 311396	212	212	268	268	290	290	386	386	385	385	255	255	345	345	305	305	409	409	393	393
1844	A. cirratum	Lake Rotoehu	WELT SP103528	200	200	272	268	290	290	386	386	390	390	267	255	357	345	305	305	397	397	393	393
1845	A. cirratum	Lake Rotoehu	WELT SP103528	200	200	268	268	290	290	386	386	386	386	267	267	357	357	305	305	409	409	397	393
1846	A. cirratum	Lake Rotoehu	WELT SP103528	200	200	272	268	290	290	386	386	390	386	267	267	357	355	305	305	394	394	393	393
1848	A. cirratum	Needle Rocks	AK 311960	212	212	268	268	290	290	386	386	369	369	267	255	355	355	305	301	394	394	397	395
1849	A. cirratum	Memory Island	AK 311965	212	212	268	268	290	290	386	386	368	368	267	267	355	355	301	301	408	408	405	395
1850	A. cirratum	Raupuke Point	AK 311980	212	212	268	268	290	290	0	0	368	368	267	267	360	360	305	305	0	0	393	383
1851	A. cirratum	Lake Okataina	WELT SP103539	200	200	272	272	290	290	386	386	386	386	255	255	357	357	305	305	409	409	397	397
1852	A. cirratum	Lake Okataina	WELT SP103539	200	200	268	268	290	290	386	386	386	386	255	255	357	357	305	305	409	409	397	397
1853	A. cirratum	Lake Okataina	WELT SP103539	200	200	272	272	290	290	386	386	386	386	255	255	357	357	305	305	409	409	397	397
1854	A. cirratum	Lake Okataina	WELT SP103539	200	200	272	272	290	290	386	386	386	386	255	255	357	357	305	305	409	409	397	397
1863	A. cirratum	Limestone Downs	-	213	213	268	268	290	290	389	389	372	372	255	255	364	364	312	312	398	389	403	403
1864	A. cirratum	Limestone Downs	-	213	213	268	268	303	290	389	389	372	372	255	255	364	364	312	312	398	398	403	403
1865	A. cirratum	Limestone Downs	-	213	213	268	268	303	290	389	389	372	372	255	255	364	364	312	312	398	398	403	403
1866	A. cirratum	Limestone Downs	-	213	213	268	268	303	290	389	389	372	372	255	255	364	364	312	312	398	398	403	403
1989	A. cirratum	Kairakau	WELT SP103540	212	200	268	268	290	290	386	386	369	369	267	267	357	357	313	305	403	403	391	391
1993	A. cirratum	Kairakau	WELT SP103540	212	212	272	268	290	290	386	386	369	369	267	267	357	357	313	313	403	403	391	391
1994	A. cirratum	Kairakau	WELT SP103540	200	200	272	268	290	290	386	386	369	369	267	255	360	357	313	305	403	403	397	391
2009	A. cirratum	Manukau	AK 312232	213	213	268	268	303	290	389	389	372	372	255	255	364	364	312	312	398	398	403	403
2043	A. cirratum	Wainuiomata	AK 313242	200	200	272	272	290	290	386	386	367	367	255	255	357	357	305	305	409	409	397	397
2044	A. cirratum	Wainuiomata	AK 313242	200	200	272	272	290	290	386	386	367	367	255	255	357	357	305	305	409	409	397	397
2081	A. cirratum	Waimauku River	AK 316310	200	200	260	260	290	290	389	389	367	367	255	255	360	360	313	313	408	408	405	405
2082	A. cirratum	Waipoua River	AK 316323	200	200	260	260	290	290	389	389	367	367	258	258	360	360	313	313	408	408	397	397
2095	A. cirratum	Picton	WELT SP103536	212	212	268	268	290	290	386	386	385	385	255	255	345	345	305	305	409	409	393	393
2096	A. cirratum	Picton	WELT SP103536	212	212	268	268	290	290	386	386	385	385	255	255	345	345	305	305	409	409	393	393
2097	A. cirratum	Picton	WELT SP103536	212	212	268	268	290	290	386	386	385	385	255	255	345	345	305	305	409	409	393	393
2249	A. cirratum	Taipa	WELT SP103433	213	213	256	256	290	290	382	382	367	367	255	255	360	360	313	313	408	408	383	383
2277	A. cirratum	Mangataipa	WELT SP103514	208	208	268	268	290	290	382	382	370	370	267	255	357	357	313	313	403	403	403	399
2278	A. cirratum	Mangataipa	WELT SP103514	208	208	268	268	290	287	382	382	370	370	267	255	357	357	313	313	408	403	403	399
2295	A. cirratum	Surville Cliffs	WELT SP103437	212	212	268	268	290	290	389	389	370	367	258	258	355	355	313	313	406	406	401	393
2296	A. cirratum	Te Huruhuru	-	212	200	272	268	290	290	389	389	385	369	255	255	357	357	305	305	406	403	397	393
2297	A. cirratum	Te Paki	WELT SP103510	208	208	268	268	290	290	389	389	379	370	258	255	355	355	313	313	406	406	397	393
2298	A. cirratum	Te Paki	WELT SP103510	212	208	268	268	290	290	389	389	367	367	258	255	355	355	313	312	406	406	393	393
2305	A. cirratum	Tora	WELT SP103372	200	200	272	272	290	290	386	386	367	367	255	255	357	357	305	305	409	409	397	397
2306	A. cirratum	Tora	WELT SP103372	200	200	272	272	290	290	386	386	367	367	255	255	357	357	305	305	409	409	397	397
2307	A. cirratum	Tora	WELT SP103372	200	200	272	272	290	290	386	386	367	367	255	255	357	357	305	305	409	409	397	397
2308	A. cirratum	Tora	WELT SP103372	200	200	272	272	290	290	386	386	367	367	255	255	357	357	305	305	409	409	397	397
2309	A. cirratum	Tora	WELT SP103372	200	200	272	272	290	290	386	386	367	367	255	255	357	357	305	305	409	409	397	397
2310	A. cirratum	Tora	WELT SP103372	200	200	272	272	290	290	386	386	367	367	255	255	357	357	305	305	409	409	397	397
2311	A. cirratum	Tora	WELT SP103372	200	200	272	272	290	290	386	386	367	367	255	255	357	357	305	305	409	409	397	397
2312	A. cirratum	Tora	WELT SP103372	200	200	272	272	290	290	386	386	367	367	255	255	357	357	305	305	409	409	397	397
2314	A. cirratum	Tora	WELT SP103372	200	200	272	272	290	290	386	386	367	367	255	255	357	357	305	305	409	409	397	397
2315	A. cirratum	Tora	WELT SP103372	200	200	272	272	290	290	386	386	367	367	255	255	357	357	305	305	409	409	397	397
2319	A. cirratum	Paekakariki	WELT SP103369	212	212	268	268	290	290	386	386	385	385	255	255	345	345	305	305	409	409	393	393
2321	A. cirratum	Papanui Point	CHR 473343	208	208	268	268	290	290	405	405	375	375	267	267	344	344	313	313	403	403	380	380
2322	A. cirratum	Papanui Point	CHR 473343	213	213	268	268	290	290	389	389	375	373	267	267	364	364	313	313	403	398	403	380
2323	A. cirratum	Papanui Point	CHR 473343	213	208	268	268	290	290	389	389	375	373	267	267	364	344	313	312	403	398	403	380
2473	A. cirratum	Titirangi	WELT SP103708	212	212	268	268	290	290	386	386	385	385	255	255	345	345	305	305	409	409	393	393
2474	A. cirratum	Titirangi	WELT SP103708	212	212	268	268	290	290	386	386	385	385	255	255	345	345	305	305	409	409	393	393
2475	A. cirratum	Titirangi	WELT SP103708	212	212	268	268	290	290	386	386	385	385	255	255	345	345	305	305	409	409	393	393
2476	A. cirratum	Titirangi	WELT SP103708	212	212	268	268	290	290	386	386	385	385	255	255	345	345	305	305	409	409	393	393
2477	A. cirratum	Titirangi	WELT SP103708	212	212	268	268	290	290	386	386	385	385	255	255	345	345	305	305	409	409	393	393
2478	A. cirratum	Titirangi	WELT SP103708	212	212	268	268	290	290	386	386	385	385	255	255	345	345	305	305	409	409	393	393
2479	A. cirratum	Titirangi	WELT SP103708	212	212	268	268	290	290	386	386	385	385	255	255	345	345	305	305	409	409	393	393
2480	A. cirratum	Titirangi	WELT SP103708	212	212	268	268	290	290	386	386	385	385	255	255	345	345	305	305	409	409	393	393
2481	A. cirratum	Titirangi	WELT SP103708	212	212	268	268	290	290	386	386	385	385	255	255	345	345	305	305	409	409	393	393
2482	A. cirratum	Titirangi	WELT SP103708	212	212	268	268	290	290	386	386	385	385	255	255	345	345	305	305	409	409	393	393
1830	A. cirratum	Motu	AK 311292	200	200	272	272	290	290	386	386	367	367	255	255	357	357	305	305	406	406	397	397
2500	A. cirratum	Motu	AK 311292	200	200	272	272	290	290	386	386	367	367	255	255	357	357	305	305	406	406	397	397
2501	A. cirratum	Motu	AK 311292	200	200	272	272	290	290	386	386	367	367	255	255	357	357	305	305	406	406	397	397
2502	A. cirratum	Motu	AK 311292	200	200	272	272	290	290	386	386	367	367	255	255	357	357	305	305	406	406	397	397
2503	A. cirratum	Motu	AK 311292	200	200	272	272	290	290	386	386	367	367	255	255	357	357	305	305	406	406	397	397
2504	A. cirratum	Motu	AK 311292	200	200	272	272	290	290	386	386	367	367	255	255	357	357	305	305	406	406	397	397
2505	A. cirratum	Motu	AK 311292	200	200	272	272	290	290	386	386	367	367	255	255	357	357	305	305	406	406	397	397
2506	A. cirratum	Motu	AK 311292	200	200	272	272	290	290	386	386	367	367	255	255	357	357	305	305	406	406	397	397
2507	A. cirratum	Motu	AK 311292	200	200	272	272	290	290	386	386	367	367	255	255	357	357	305	305	406	406	397	397
2508	A. cirratum	Motu	AK 311292	200	200	272	272	290	290	386	386	367	367	255	255	357	357	305	305	406	406	397	397
2509	A. cirratum	Motu	AK 311292	200	200	272	272	290	290	386	386	367	367	255	255	357	357	305	305	406	406	397	397
2510	A. cirratum	Motu	AK 311292	200	200	272	272	290	290	386	386	367	367	255	255	357	357	305	305	406	406	397	397
2511	A. cirratum	Motu	AK 311292	200	200	272	272	290	290	386	386	367	367	255	255	357	357	305	305	406	406	397	397
2512	A. cirratum	Motu	AK 311292	200	200	272	272	290	290	386	386	367	367	255	255	357	357	305	305	406	406	397	397
2513	A. cirratum	Motu	AK 311292	200	200	272	272	290	290	386	386	367	367	255	255	357	357	305	305	406	406	397	397
2514	A. cirratum	Motu	AK 311292	200	200	272	272	290	290	386	386	367	367	255	255	357	357	305	305	406	406	397	397
2515	A. cirratum	Motu	AK 311292	200	200	272	272	290	290	386	386	367	367	267	255	357	344	305	305	406	406	397	397
2516	A. cirratum	Motu	AK 311292	200	200	272	272	290	290	386	386	367	367	255	255	357	357	305	305	406	406	397	397
2517	A. cirratum	Motu	AK 311292	200	200	272	272	290	290	386	386	367	367	255	255	357	357	305	305	406	406	397	397
2518	A. cirratum	Motu	AK 311292	200	200	272	272	290	290	386	386	367	367	255	255	357	357	305	305	406	406	397	397
2519	A. cirratum	Motu	AK 311292	200	200	272	272	290	290	386	386	367	367	255	255	357	357	305	305	406	406	397	397
2520	A. cirratum	Haparapara	AK 311376	212	200	272	268	290	290	386	386	367	367	255	255	357	357	305	305	406	406	397	397
2521	A. cirratum	Haparapara	AK 311376	212	212	272	272	290	290	386	386	367	367	255	255	357	357	305	305	406	406	397	397
2522	A. cirratum	Haparapara	AK 311376	212	212	272	272	290	290	386	386	367	367	258	255	357	357	305	305	406	406	397	397
2523	A. cirratum	Haparapara	AK 311376	212	212	272	272	290	290	386	386	367	367	255	255	357	357	305	305	406	406	397	397
2524	A. cirratum	Haparapara	AK 311376	200	200	272	272	290	290	386	386	367	367	255	255	357	357	305	305	406	406	397	397
2525	A. cirratum	Haparapara	AK 311376	212	200	272	272	290	290	386	386	367	367	258	255	357	357	305	305	406	406	397	397
2526	A. cirratum	Haparapara	AK 311376	212	212	272	272	290	290	386	386	367	367	255	255	357	357	305	305	406	406	397	397
2527	A. cirratum	Haparapara	AK 311376	212	200	272	272	290	290	386	386	367	367	258	258	357	357	313	305	406	406	397	397
2528	A. cirratum	Haparapara	AK 311376	200	200	272	272	290	290	386	386	367	367	258	258	357	357	305	305	406	406	397	397
2529	A. cirratum	Haparapara	AK 311376	212	212	272	272	290	290	386	386	386	386	258	255	357	357	305	305	406	406	397	397
2530	A. cirratum	Haparapara	AK 311376	212	212	272	272	290	290	386	386	367	367	255	255	357	357	305	305	406	406	397	397
2531	A. cirratum	Haparapara	AK 311376	200	200	272	272	290	290	386	386	367	367	255	255	357	357	305	305	406	406	397	397
2532	A. cirratum	Haparapara	AK 311376	200	200	272	272	290	290	386	386	367	367	255	255	357	357	305	305	406	406	397	397
1826	A. cirratum	Haparapara	AK 311376	212	200	272	272	290	290	386	386	367	367	255	255	357	357	305	305	406	406	397	397
2533	A. cirratum	Waikawa	WELT SP104032	212	212	272	272	290	290	386	386	386	367	258	255	357	357	313	305	406	406	411	397
2534	A. cirratum	Waikawa	WELT SP104032	212	212	272	272	290	290	386	386	367	367	258	255	357	357	305	305	406	406	397	397
2535	A. cirratum	Waikawa	WELT SP104032	212	212	272	272	290	290	386	386	367	367	255	255	357	357	305	305	406	406	397	397
2536	A. cirratum	Waikawa	WELT SP104032	212	212	272	272	290	290	386	386	386	367	255	255	357	357	305	305	406	406	397	397
2537	A. cirratum	Waikawa	WELT SP104032	212	212	272	272	290	290	386	386	367	367	255	255	357	357	305	305	406	406	397	397
2538	A. cirratum	Waikawa	WELT SP104032	212	200	272	272	290	290	386	386	367	367	258	255	357	357	305	305	406	406	397	397
2539	A. cirratum	Waikawa	WELT SP104032	212	212	272	272	290	290	386	386	370	370	255	255	357	357	305	305	406	406	397	397
2540	A. cirratum	Waikawa	WELT SP104032	212	212	272	272	290	290	386	386	386	386	258	255	357	357	305	305	406	406	397	397
2541	A. cirratum	Waikawa	WELT SP104032	212	212	272	272	290	290	386	386	386	386	255	255	357	357	305	305	406	406	397	397
2542	A. cirratum	Waikawa	WELT SP104032	212	212	272	272	290	290	386	386	367	367	258	255	357	357	305	305	406	406	397	397
2543	A. cirratum	Waikawa	WELT SP104032	212	212	272	272	290	290	386	386	367	367	255	255	357	357	305	305	406	406	397	397
2544	A. cirratum	Waikawa	WELT SP104032	212	212	272	272	290	290	386	386	367	367	258	255	357	357	305	305	406	406	397	397
2545	A. cirratum	Waikawa	WELT SP104032	212	212	272	228	290	290	386	386	386	386	255	255	357	357	305	305	406	406	397	397
2546	A. cirratum	Waikawa	WELT SP104032	212	200	272	272	290	290	386	386	386	370	255	255	357	357	305	305	406	406	397	397
2547	A. cirratum	Waikawa	WELT SP104032	212	212	272	272	290	290	386	386	386	386	255	255	357	357	305	305	406	406	397	397
2548	A. cirratum	Waikawa	WELT SP104032	212	212	272	272	290	290	386	386	386	367	258	255	357	357	305	305	406	406	397	397
2549	A. cirratum	Waikawa	WELT SP104032	212	212	272	272	290	290	386	386	370	367	255	255	357	357	313	313	406	406	411	397
2550	A. cirratum	Whanarua	AK 311399	212	212	272	272	290	290	386	386	370	370	255	255	357	357	305	305	406	406	397	397
2551	A. cirratum	Whanarua	AK 311399	212	212	272	272	290	290	386	386	370	370	255	255	357	357	305	305	406	406	397	397
2552	A. cirratum	Whanarua	AK 311399	212	212	272	272	290	290	386	386	370	367	255	255	357	357	305	305	406	406	397	397
2553	A. cirratum	Whanarua	AK 311399	212	212	272	272	290	290	386	386	367	367	255	255	357	357	305	305	406	406	397	397
2554	A. cirratum	Whanarua	AK 311399	212	212	272	272	290	290	386	386	370	367	255	255	357	357	305	305	406	406	397	397
2555	A. cirratum	Whanarua	AK 311399	212	212	272	272	290	290	386	386	386	386	255	255	357	357	305	305	406	406	397	397
2556	A. cirratum	Whanarua	AK 311399	212	212	272	272	290	290	386	386	367	367	255	255	357	357	305	305	406	406	397	397
2557	A. cirratum	Whanarua	AK 311399	212	212	272	272	290	290	386	386	370	370	258	258	357	357	305	305	406	406	397	397
2558	A. cirratum	Whanarua	AK 311399	212	212	272	272	290	290	386	386	370	367	255	255	357	357	305	305	406	406	397	397
2559	A. cirratum	Whanarua	AK 311399	212	212	272	272	290	290	386	386	367	367	255	255	357	357	305	305	406	406	397	397
2560	A. cirratum	Whanarua	AK 311399	212	212	272	272	290	290	386	386	367	367	258	255	357	357	305	305	406	406	397	397
2561	A. cirratum	Whanarua	AK 311399	212	212	272	272	290	290	386	386	370	370	255	255	357	357	305	305	406	406	397	397
2562	A. cirratum	Whanarua	AK 311399	212	212	272	272	290	290	386	386	367	367	255	255	357	357	305	305	406	406	397	397
2563	A. cirratum	Whanarua	AK 311399	212	212	272	272	290	290	386	386	367	367	255	255	357	357	305	305	406	406	397	397
2564	A. cirratum	Whanarua	AK 311399	212	212	272	272	290	290	386	386	370	367	255	255	357	357	305	305	406	406	397	397
2573	A. cirratum	Puangiangi Island	WELT SP104043	212	212	268	268	290	290	386	386	385	385	255	255	345	345	305	305	409	409	393	393
2574	A. cirratum	Puangiangi Island	WELT SP104043	212	212	268	268	290	290	386	386	385	385	255	255	345	345	305	305	409	409	393	393
2594	A. cirratum	Te Araroa	-	212	212	268	268	290	290	386	386	385	385	255	255	345	345	305	305	409	403	393	393
2595	A. cirratum	Te Araroa	-	212	212	268	268	290	290	386	386	385	385	255	255	345	345	305	305	409	403	393	393
2596	A. cirratum	Te Araroa	-	212	212	268	268	290	290	386	386	385	385	255	255	345	345	305	305	409	403	393	393
2597	A. cirratum	Te Araroa	-	212	212	268	268	290	290	386	386	385	385	255	255	345	345	305	305	409	403	395	395
2598	A. cirratum	Te Araroa	-	212	212	268	268	290	290	386	386	385	385	255	255	345	345	305	305	409	403	393	393
2599	A. cirratum	Te Araroa	-	212	212	268	268	290	290	386	386	385	385	255	255	345	345	305	305	409	403	393	393
2600	A. cirratum	Te Araroa	-	212	212	268	268	290	290	386	386	385	385	255	255	345	345	305	305	409	403	393	393
2601	A. cirratum	Te Araroa	-	212	212	268	268	290	290	386	386	385	385	255	255	345	345	305	305	409	403	393	393
2602	A. cirratum	Te Araroa	-	212	212	272	268	290	290	386	386	385	385	258	255	345	345	305	305	409	403	393	393
2603	A. cirratum	Te Araroa	-	212	212	268	268	290	290	386	386	385	385	255	255	345	345	305	305	409	403	393	393
2604	A. cirratum	Te Araroa	-	212	212	268	268	290	290	386	386	385	385	255	255	345	345	305	305	409	403	393	393
2605	A. cirratum	Te Araroa	-	212	212	268	268	290	290	386	386	385	385	255	255	345	345	305	305	409	403	393	393
2606	A. cirratum	Te Araroa	-	212	212	268	268	290	290	386	386	385	385	255	255	345	345	305	305	409	403	393	393
2607	A. cirratum	Te Araroa	-	212	212	268	268	290	290	386	386	385	385	255	255	345	345	305	305	409	403	393	393
2707	A. cirratum	Maungaraho	AK 309439	208	208	268	268	290	290	405	386	375	375	268	267	360	342	313	305	408	394	407	388
2708	A. cirratum	Maungaraho	AK 309439	208	208	268	268	290	290	405	386	375	375	267	256	355	344	313	305	403	394	407	388
2709	A. cirratum	Maungaraho	AK 309439	208	208	268	268	290	290	405	386	379	375	267	255	355	344	313	305	403	403	407	388
2710	A. cirratum	Maungaraho	AK 309439	208	208	268	268	290	290	405	405	375	375	267	255	344	342	313	305	403	394	388	388
2711	A. cirratum	Maungaraho	AK 309439	212	212	268	268	290	290	386	386	385	385	267	267	348	344	313	313	403	394	401	380
2712	A. cirratum	Maungaraho	AK 309439	208	196	268	268	290	290	405	405	375	375	267	255	348	342	313	305	403	394	407	388
2713	A. cirratum	Maungaraho	AK 309439	208	196	268	268	290	290	405	405	375	375	267	255	348	342	313	305	403	394	407	388
2714	A. cirratum	Maungaraho	AK 309439	213	208	268	268	290	290	405	405	375	375	267	267	357	348	313	313	408	403	388	388
2715	A. cirratum	Maungaraho	AK 309439	208	208	268	268	290	290	405	405	375	375	267	256	348	342	313	313	408	403	407	388
2716	A. cirratum	Maungaraho	AK 309439	208	208	268	268	290	290	405	405	375	375	267	267	342	342	313	305	403	394	388	388
2717	A. cirratum	Maungaraho	AK 309439	208	208	268	268	290	290	405	405	375	368	267	267	342	342	313	305	403	394	407	388
2718	A. cirratum	Maungaraho	AK 309439	208	208	268	268	290	290	405	405	375	375	267	267	348	342	313	305	403	403	407	388
